# Supplementary material for: Substrate Specificity of Chimeric Enzymes Formed by Interchange of the Catalytic and Specificity Domains of the 5′-Nucleotidase UshA and the 3′-Nucleotidase CpdB
Source: Molecules. 2021 Apr 16;26(8):2307. doi: 10.3390/molecules26082307 (PMC8071527; doi:10.3390/molecules26082307)
Supplement: Supplementary file 1 [file molecules-26-02307-s001.zip]

Archive with 1 entries (1 files):
- molecules-1156854-supplementary.pdf
